# Supplementary material for: A 20-Year Systematic Review of the ‘Reading the Mind in the Eyes’ Test across Neurodegenerative Conditions
Source: Brain Sci. 2023 Aug 31;13(9):1268. doi: 10.3390/brainsci13091268 (PMC10526136; doi:10.3390/brainsci13091268)
Supplement: Supplementary file 1 [file brainsci-13-01268-s001.zip]

Archive with 1 entries (1 files):
- brainsci-2575182-supplementary.pdf
